# Supplementary material for: Highly Porous Composite Scaffolds Endowed with Antibacterial Activity for Multifunctional Grafts in Bone Repair
Source: Polymers (Basel). 2021 Dec 14;13(24):4378. doi: 10.3390/polym13244378 (PMC8705097; doi:10.3390/polym13244378)
Supplement: Supplementary file 1 [file polymers-13-04378-s001.zip]

Archive with 1 entries (1 files):
- polymers-1467629-supplementary.pdf
